# Supplementary material for: Fire-severity effects on plant–fungal interactions after a novel tundra wildfire disturbance: implications for arctic shrub and tree migration
Source: BMC Ecol. 2016 May 11;16:25. doi: 10.1186/s12898-016-0075-y (PMC4865011; doi:10.1186/s12898-016-0075-y)
Supplement: Supplementary file 1 — 10.1186/s12898-016-0075-y Site descriptions for eight sampling sites grouped by fire-severity categories within the Anaktuvuk River Fire burn scar. We classified vegetation communities using the Viereck (1992) vegetation classification: 2C2A = open low scrub mixed shrub-sedge tussock tundra, 2C2H = open low scrub willow-sedge shrub tundra, 3A21 = mesic graminoid herbaceous sedge-birch tundra, 3A2D = mesic graminoid herbaceous tussock tundra, and 3A3 = wet graminoid herbaceous tundra. Fire-severity categories were assigned based on composite burn index and field descriptions. [file 12898_2016_75_MOESM1_ESM.xlsx]

## Sheet: Sheet1
Additional file 1: Site descriptions for eight sampling sites grouped by fire-severity categories within the Anaktuvuk River Fire burn scar. We classified vegetation communities using the Viereck (1992) vegetation classification: 2C2A= open low scrub mixed shrub-sedge tussock tundra, 2C2H=open low scrub willow-sedge shrub tundra, 3A21=mesic graminoid herbaceous sedge-birch tundra, 3A2D=mesic gram…
Fire Severity	Site	CBI	Location	Site Description
Low	27	1	69.0545 ° N, 150.594 ° W	Wet meadow site with Betula nana, Ledum palustre, Rubus chamaemorus, sphagnum mosses, and non-tussock forming sedges; 3A2I
	51	1.4	69.256 ° N, 150.648 ° W	Moist lowland site with B. nana and Salix sp. shrubs, Carex bigelowii, and Eriophorum sp. tussocks; 2C2A
Moderate	20	2.5	69.019° N, 150.754 ° W	Moist site on a north hillslope with B. nana, R. chamaemorus, Eriophorum sp. tussocks, and Polygonum bistortoides (Pursh); 2C2A
	32	2.2	69.159° N, 150.691 ° W	Wet sedge meadow site with B. nana, R. chamaemorus, and Carex sp. in a polygonated valley bottom; 3A3
	ARF-B	2.6	69.120° N, 150.790 ° W	Moist site with Eriophorum vaginatum tussocks and Alnus viridis (Chaix) DC. in adjacent unburned site across a creek; 2C2A
High	13	2.9	69.172° N, 150.819° W	Moist site with Eriophorum sp. tussocks, Saussurea angustifolia (Wild) D.C., B. nana shrubs, and combusted sphagnum mosses; 2C2A
	37	2.7	69.271 ° N, 150.753° W	Moist ridge top site with exposed mineral soil, B. nana and Salix sp. shrubs, and Eriophorum sp. tussocks; 3A2D
	60A	2.5	69.175 ° N, 150.538 ° W	Moist site with exposed mineral soil, B. nana and Salix sp. shrubs, L. palustre, Carex sp. sedges and Eriophorum sp. tussocks; 3A2H
