# Supplementary material for: Fire-severity effects on plant–fungal interactions after a novel tundra wildfire disturbance: implications for arctic shrub and tree migration
Source: BMC Ecol. 2016 May 11;16:25. doi: 10.1186/s12898-016-0075-y (PMC4865011; doi:10.1186/s12898-016-0075-y)
Supplement: Supplementary file 3 — 10.1186/s12898-016-0075-y Biological key showing ribotype ID, abundance, range of fungal ITS fragment lengths, associated OTU identity, and the best match description as reported in GenBank. [file 12898_2016_75_MOESM3_ESM.xlsx]

## Sheet: Sheet1
Additional file 3: Biological key showing ribotype ID, abundance, range of fungal ITS fragment lengths, associated OTU identity, and the best match description as reported in GenBank.
Ribotype ID	Abundance	Range of fragment lengths	OTU assignment	Best match description
11	45	581	OTU 1	Pyrenochaeta cava
			OTU12	Phoma herbarum
			Singlet15	Cudoniella sp.
			Singlet 30	Basidiomycota
31	39	617-618	OTU3	Pyrenochaeta sp.
25	18	601-603	OTU 13	Phialocephala fortinii complex
41	17	640	OTU 5	Phoma sp.
33	12	622-623	OTU 2	Phialophora lagerbergii
			Singlet 3	Phialophora lagerbergii
			Singlet 27	Phialophora lagerbergii
20	10	594
93	9	928-929	OTU 11	Cadophora finlandica
			OTU 15	Phialophora finlandica
14	8	585	OTU 7	Helotiaceae sp.
			Singlet 7	Helotiaceae sp.
15	6	587
87	6	906
90	6	918-920	OTU 8	Phialocephala sp.
12	5	582	Singlet 8	Vibrisseaceae sp.
17	5	590	Singlet 5	Pezizella sp.
			Singlet 13	Rhizoscyphus erica
18	5	591
24	5	600	OTU 10	Coniochaeta sp.
			Singlet 20	Herpotrichiellaceae sp.
91	5	923
19	4	593
29	4	610
38	4	633	Singlet 10	Phaeosphaeria sp.
76	4	872
94	4	930
99	4	999	OTU 9	Pyrenochaeta cava
5	3	545
7	3	574	Singlet 17	Nectriaceae
16	3	589
23	3	598	OTU 6	Paraphoma sp.
27	3	605	Singlet 19	Setomelanomma sp.
28	3	608	Singlet 9	Alternaria sp.
45	3	667
50	3	685-686	OTU14	Ceratobasidiaceae sp.
68	3	774
71	3	783
82	3	882	OTU 4	Articulospora tetracladia
4	2	542
8	2	575
22	2	596
32	2	620	Singlet 22	Fungi
34	2	625
36	2	628
46	2	670
58	2	726	Singlet 29	Candida parapsilosis
63	2	748
67	2	765
69	2	776
73	2	817
74	2	823
78	2	875
85	2	900	Singlet 6	Phialocephala sp.
95	2	935
100	2	1006
110	2	1105	Singlet 14	Phaeosphaeria sp.
115	2	1175
1	1	504
2	1	505
3	1	520
6	1	548
9	1	576
10	1	579
13	1	583
21	1	595	Singlet 11	Verticillium dahlia
26	1	604
30	1	615
35	1	626
37	1	629
39	1	534
40	1	636
42	1	643
43	1	659
44	1	660
47	1	671
48	1	673	Singlet 12	Exophiala pisciphila
49	1	682	Singlet 25	Debaryomyces sp.
51	1	694
52	1	697
54	1	701	Singlet 23	Pezizella sp.
55	1	706
56	1	712
57	1	724
59	1	732
60	1	739
61	1	742
62	1	745
64	1	752
65	1	755
66	1	758
70	1	781
72	1	813
75	1	849
77	1	873
79	1	877
80	1	878
81	1	880
83	1	885
84	1	895
86	1	904
88	1	907
89	1	910
92	1	925
96	1	951
97	1	955
98	1	973
101	1	1023
102	1	1037
103	1	1043	Singlet 1	Orbiliales sp.
104	1	1054
105	1	1062
106	1	1086
107	1	1091	Singlet 16	Cladosporium sp.
108	1	1095
109	1	1103
111	1	1114
112	1	1126
113	1	1144
114	1	1157
116	1	1185
