# Supplementary material for: Fire-severity effects on plant–fungal interactions after a novel tundra wildfire disturbance: implications for arctic shrub and tree migration
Source: BMC Ecol. 2016 May 11;16:25. doi: 10.1186/s12898-016-0075-y (PMC4865011; doi:10.1186/s12898-016-0075-y)
Supplement: Supplementary file 4 — 10.1186/s12898-016-0075-y Operational Taxonomic Units at 97 % sequence similarity for fungi associated with seedlings inoculated with soils from the Anaktuvuk River Fire. [file 12898_2016_75_MOESM4_ESM.xlsx]

## Sheet: Sheet1
Additional file 4: Operational Taxonomic Units at 97% sequence similarity for fungi associated with seedlings inoculated with soils from the Anaktuvuk River Fire.
GenBank Accession	Operational Taxonomic Unit	Ecology	Best Match GenBank Accession	Best match Description	Identity (%)	Coverage (%)	Bits
KF660543	OTU1	Pathogen	HQ115698.1	Pyrenochaeta cava	99.2	90	955
KF660544	OTU2	DSE/Endophyte	AB190400.1	Phialophora lagerbergii	99.8	89	1132
KF660545	OTU3	Pathogen	HM208713.1	Pyrenochaeta sp.	93	81*	664
KF660546	OTU4	Saprotroph	GQ152144.1	Articulospora tetracladia	95	63*	843
KF660547	OTU5	Pathogen	JN689972.1	Phoma sp.	96.2	86*	890
KF660548	OTU6	Pathogen	FJ903342.1	Paraphoma sp.	100	90	1039
KF660549	OTU7	Endophyte/Mycorrhizae/Pathogen/Saprotroph	AY706325.1	Helotiaceae sp.	92.6	97	726
KF660550	OTU8	Endophyte/DSE	EF093162.1	Phialocephala sp.	99	61*	987
KF660551	OTU9	Pathogen	JN28117.1	Pyrenochaeta cava	99.5	78	833
KF660552	OTU10	Pathogen	HM595513.1	Coniochaeta sp.	100	91	1065
KF660553	OTU11	Endophyte/DSE	JX630499.1	Cadophora finlandica	98	99	1555
KF660554	OTU12	Pathogen	AY337712.1	Phoma herbarum	100	100	1100
KF660555	OTU13	Endophyte/DSE	AY394906.1	Phialocephala fortinii	99.7	92	1118
KF660556	OTU14	Pathogen	EU218894.1	Ceratobasidiaceae sp.	90.9	96	803
KF660557	OTU15	Endophyte/DSE	AF486119.1	Phialophora finlandica	98	99	1576
KF660558	Singlet1	Saprotroph	AF106538.1	Orbiliales sp.	81	100	760
KF660559	Singlet3	Endophyte/DSE	AB190400.1	Phialophora lagerbergii	92.7	95	657
KF660560	Singlet5	Endophyte/Saprotroph	JF908572.1	Pezizella sp.	96	84*	791
KF660561	Singlet6	Endophyte/DSE	JQ272328.1	Phialocephala sp.	94	100	1321
KF660562	Singlet7	Endophyte/Mycorrhizae/Pathogen/Saprotroph	AY204609.1	Helotiaceae sp.	89.8	80	465
KF660563	Singlet8	Endophyte/DSE	AY394906.1	Vibrisseaceae sp.	92.3	100	715
KF660564	Singlet9	Pathogen	AY154682.1	Alternaria sp.	100	99	1174
KF660565	Singlet10	Pathogen	HQ324780.1	Phaeosphaeria sp.	95.5	93	831
KF660566	Singlet11	Pathogen	HQ839784.1	Verticillium dahlia	99.1	93	1065
KF660567	Singlet12	Endophyte/DSE	DQ826739.1	Exophiala pisciphil	99.5	96	1224
KF660568	Singlet13	ERM	AM887700.1	Rhizoscyphus erica	99.5	97	1098
KF660569	Singlet14	Pathogen	HQ324780.1	Phaeosphaeria sp.	98	97	1756
KF660570	Singlet15	Endophyte/Saprotroph	JX415336.1	Cudoniella sp.	97	98	998
KF660571	Singlet16	Endophyte/Pathogen/Saprotroph	JX164065.1	Cladosporium sp.	98	68*	1119
KF660572	Singlet17	Endophyte/Pathogen/Saprotroph	DQ247778.1	Nectriaceae sp.	99.8	95	1055
KF660573	Singlet19	Pathogen	AF52674.1	Setomelanomma sp.	97.6	89Ψ	924
KF660574	Singlet20	Endophyte	EF016382.1	Herpotrichiellaceae sp.	89.9	100	637
KF660575	Singlet22		AY997048.1	Fungi sp.	87.5	18	119
KF660576	Singlet23	Endophyte/Saprotroph	JF908572.1	Pezizella sp.	96	69	793
KF660577	Singlet25	Pathogen/ Saprotroph	GQ458019.1	Debaryomyces sp.	100	100	1285
KF660578	Singlet27	DSE/Endophyte	AB190400.1	Phialophora lagerbergii	98.2	95	1037
KF660579	Singlet29	Pathogen	EU552496.1	Candida parapsilosis	97.5	100	1023
KF660580	Singlet30	Uncertain	AY217135.1	Basidiomycota	86	31	174
*Coverage lower than 90% due to short subject sequence
