# Supplementary material for: Fire-severity effects on plant–fungal interactions after a novel tundra wildfire disturbance: implications for arctic shrub and tree migration
Source: BMC Ecol. 2016 May 11;16:25. doi: 10.1186/s12898-016-0075-y (PMC4865011; doi:10.1186/s12898-016-0075-y)
Supplement: Supplementary file 6 — 10.1186/s12898-016-0075-y Description of final solutions for nonmetric multidimensional scaling ordinations of fungal composition for all seedlings and treatment x species combinations. [file 12898_2016_75_MOESM6_ESM.xlsx]

## Sheet: Sheet1
Additional file 6: Description of final solutions for Nonmetric Multidimensional Scaling ordinations of fungal composition for all seedlings and treatment x species combinations.
				Variance Represented
Ordination	Dimensions of solution	Stress	Final Instability	Total	Axis 1	Axis 2	Axis 3
All seedlings	3	3.75	0.04	0.878	0.26	0.307	0.31
	3	5.57	0.03	0.943	0.203	0.606	0.134
Treatment x Spruce
	3	4.16	0.03	0.972	0.287	0.439	0.246
Treatment x Alder
